# Supplementary material for: Measuring biological age to assess colony demographics in honeybees
Source: PLoS One. 2018 Dec 13;13(12):e0209192. doi: 10.1371/journal.pone.0209192 (PMC6292630; doi:10.1371/journal.pone.0209192)
Supplement: S1 File — (R) [file pone.0209192.s001.R]

library(gdata)

## READ AGE-BIOMARKER DATA
dd=read.xls("Bee_age.xlsx",sheet=1)
names(dd)[1]="Age"

## READ HIVE-LEVEL BIOMARKER DATA
hive.data=read.xls("Bee_age.xlsx",sheet=2)
hive.data=hive.data[,as.numeric(sapply(1:4,function(u) (u-1)*4+1:3))]
colnames(hive.data)=as.character(sapply(c("A","B","C","D"),
    function(u) paste(u,c("Vg","AKH","time"),sep="-")))
hive.data=hive.data[-1,]
hive.data[1:3,]
for(i in 1:length(hive.data)){
    hive.data[,i]=as.numeric(as.character(hive.data[,i]))
}
hive.data=rbind(cbind(1,as.matrix(hive.data[,1:3])),cbind(2,as.matrix(hive.data[,3+1:3])),
    cbind(3,as.matrix(hive.data[,6+1:3])),cbind(4,as.matrix(hive.data[,9+1:3])))
colnames(hive.data)=c("apiary","Vg","AKH","time")
hive.data=hive.data[!is.na(hive.data[,2]),]
rownames(hive.data)=NULL
hive.data[1:3,]
dim(hive.data)

## ESTIMATE FOR EACH AGE THE MEAN AND SD OF BIOMARKERS BASED ON AGE-BIOMARKER DATA
age.distrib=cbind(min(dd$Age):max(dd$Age),0,0,0,0)
for(i in age.distrib[,1]){
    if(sum(dd$Age==i)>0){ ## if biomarker data are available at age i, do:
        filtre=(dd$Age==i)
        age.distrib[age.distrib[,1]==i,2:5]=c(mean(dd$Vg[filtre]),sd(dd$Vg[filtre]),
                       mean(dd$AKH[filtre]),sd(dd$AKH[filtre]))
    } else { ## if biomarker data are not available at age i, do a linear interpolation:
        filtre1=(dd$Age-i>0 & (dd$Age-i)==min(dd$Age[dd$Age-i>0]-i))
        filtre2=(dd$Age-i<0 & (dd$Age-i)==max(dd$Age[dd$Age-i<0]-i))
        temp1=c(mean(dd$Vg[filtre1]),sd(dd$Vg[filtre1]),
            mean(dd$AKH[filtre1]),sd(dd$AKH[filtre1]))
        temp2=c(mean(dd$Vg[filtre2]),sd(dd$Vg[filtre2]),
            mean(dd$AKH[filtre2]),sd(dd$AKH[filtre2]))
        age.distrib[age.distrib[,1]==i,2:5]=temp2+(temp1-temp2)*(i-dd$Age[filtre2][1])/
            (dd$Age[filtre1][1]-dd$Age[filtre2][1])
    }
}
colnames(age.distrib)=c("age","Vg.mean","Vg.sd","AKH.mean","AKH.sd")

## Add the value in "overdisp" (parameter c in the main text) to standard deviations to account for overdispersion in other settings
overdisp=1
age.distrib0=age.distrib
age.distrib[,c(3,5)]=age.distrib[,c(3,5)]+overdisp

## Display the age-dependent distribution of biomarkers
par(mfrow=c(1,2),mar=c(5,5,1,1))
YLIM=range(c(age.distrib[,4]-1.96*age.distrib[,5],age.distrib[,4]+1.96*age.distrib[,5],
    age.distrib[,2]-1.96*age.distrib[,3],age.distrib[,2]+1.96*age.distrib[,3]))
plot(dd$Age,dd$Vg,ylim=YLIM,ylab="RNA expression level (log2)",xlab="Age (days)",
     cex.lab=1.5,cex.axis=1.5)
lines(age.distrib[,c(1,2)])
lines(age.distrib[,1],age.distrib0[,2]+1.96*age.distrib0[,3],lty="dotted")
lines(age.distrib[,1],age.distrib0[,2]-1.96*age.distrib0[,3],lty="dotted")
lines(age.distrib[,1],age.distrib[,2]+1.96*age.distrib[,3],lty="dashed")
lines(age.distrib[,1],age.distrib[,2]-1.96*age.distrib[,3],lty="dashed")
text(20,2.5,"vitellogenin",font=3,cex=1.5)
plot(dd$Age,dd$AKH,ylim=YLIM,ylab="RNA expression level (log2)",xlab="Age (days)",
     cex.lab=1.5,cex.axis=1.5)
lines(age.distrib[,c(1,4)])
lines(age.distrib[,1],age.distrib0[,4]+1.96*age.distrib0[,5],lty="dotted")
lines(age.distrib[,1],age.distrib0[,4]-1.96*age.distrib0[,5],lty="dotted")
lines(age.distrib[,1],age.distrib[,4]+1.96*age.distrib[,5],lty="dashed")
lines(age.distrib[,1],age.distrib[,4]-1.96*age.distrib[,5],lty="dashed")
text(20,2.5,"akhr",font=3,cex=1.5)

## FUNCTION FOR SIMULATING SUMMARY STATISTICS IN THE ABC PROCEDURE
simulMult=function(N,age.distrib,mu,shape){
    sig=mu/sqrt(shape)
    age=rgamma(N,shape=mu^2/sig^2,scale=sig^2/mu)
    row.project=1+pmin(round(age),max(age.distrib))
    X=cbind(rnorm(N,age.distrib[row.project,2],age.distrib[row.project,3]),
        rnorm(N,age.distrib[row.project,4],age.distrib[row.project,5]))
    Xbar=colMeans(X)
    return(Xbar)
}


## FUNCTION FOR SELECTING ACCEPTED SETS OF PARAMETERS IN THE ABC PROCEDURE
abc2=function(rCell,Sobs,S,th,w0,tau){
  w=w0[rCell]
  t1=rbind(Sobs^2)%*%w
  t2=S^2%*%w
  out=as.numeric(t1)+as.numeric(t2+S%*%(-2*w*Sobs))
  accept=(1:nrow(S))[out<=quantile(out,tau)]
  list(S=S[accept,],th=th[accept,])
}


## SIMULATE PARAMETERS "th" AND SUMMARY STATISTICS "S"
N=30 ## number of bees
M=10^5 ## number of simulations
Msub=1000 ## used for fractioning the set of simulations and decrease computation time
th=NULL
S=NULL
for(j in 1:(M/Msub)){
    print(j)
    th0=cbind(runif(Msub,1,25),runif(Msub,0,1))
    S0=matrix(0,Msub,2)
    for(i in 1:Msub){
        S0[i,]=simulMult(N,age.distrib,mu=th0[i,1],shape=th0[i,2])
    }
    th=rbind(th,th0)
    S=rbind(S,S0)
}

## EXAMPLE OF ESTIMATION FOR ARBITRARY VALUES OF Vg and AKH (IN "data")
data=c(-2.5,-7.5)
Ndata=length(data)
POSTcst=abc2(r=1:Ndata,Sobs=data,S,th,w0=rep(1/Ndata,Ndata),tau=0.001) ## apply abc with equal weights and tolerance rate equl to 0.001
dim(POSTcst$th)
summary(POSTcst$th)
## display simulated summary statistics (grey), selected summary statistics (green) and observed summary statistics (red)
par(mfrow=c(1,1))
plot(S,xlab=names(dd)[2],ylab=names(dd)[3],col="grey",cex=0.5)
points(POSTcst$S,col=3,cex=0.5)
points(data[1],data[2],col=2)

## APPLY THE ABC PROCEDURE ON REAL DATA
thHAT=matrix(NA,nrow(hive.data),2) ## will collect posterior means of the mean and shape of the age distribution for each line of "hive.data"
Ndata=length(data)
for(i in 1:nrow(hive.data)){
    data=as.numeric(hive.data[i,2:3])
    POSTcst=abc2(r=1:Ndata,Sobs=data,S,th,w0=rep(1/Ndata,Ndata),tau=0.001)
    thHAT[i,]=colMeans(POSTcst$th)
}
colnames(thHAT)=c("posterior-mean-of-mean.age","posterior-mean-of-shape.parameter")
thHAT[1:10,]
## display distributions of posterior means "thHAT" as a function of apiary and time
par(mfrow=c(2,2))
hive.data.names=c("A","B","C","D")
for(i in 1:4){
    boxplot(thHAT[hive.data[,1]==i,1]~as.factor(hive.data[hive.data[,1]==i,4]),
            ylim=c(0,30),main=paste("Apiary",hive.data.names[i]),xlab="time",ylab="mean age")
}
