# Supplementary material for: Measuring biological age to assess colony demographics in honeybees
Source: PLoS One. 2018 Dec 13;13(12):e0209192. doi: 10.1371/journal.pone.0209192 (PMC6292630; doi:10.1371/journal.pone.0209192)
Supplement: S2 File — (XLSX) [file pone.0209192.s002.xlsx]

## Sheet: Experiment 1
Age (days)	vg	akhr
0	-2.89926	-9.14009
0	-3.11887	-9.28906
0	-3.48576	-10.0148
0	-3.61588	-9.46506
0	-2.70957	-9.22308
0	-1.84779	-8.87374
0	-2.85362	-9.24133
0	-2.4076	-8.89174
0	-2.45526	-9.07125
0	-2.53519	-9.29957
0	-2.96131	-9.00308
0	-2.55314	-9.16421
2	-1.13745	-9.47414
2	-0.457637	-8.98677
2	-1.01566	-9.35124
2	-0.556772	-9.41289
2	-1.02037	-9.01155
2	-1.28724	-7.76807
2	-1.6319	-9.34408
2	-1.45367	-7.25301
2	-0.873216	-9.07686
2	-0.954032	-9.42602
2	0.0621615	-8.88248
2	0.291904	-9.18965
4	-1.30431	-8.10102
4	-0.0642805	-9.40697
4	-1.69462	-8.80595
4	-2.27165	-9.10649
4	-0.984207	-8.81166
4	-1.94322	-7.5791
4	-0.259728	-9.13572
4	0.723913	-9.95864
4	-0.58826	-7.54375
4	-1.10048	-6.97456
4	-1.73989	-8.53467
4	0.735499	-9.2754
7	-0.183532	-8.39365
7	-0.0236592	-8.34628
7	0.610465	-8.71574
7	-1.0689	-7.13464
7	-1.10402	-7.38134
7	-0.741751	-7.14764
7	-0.51745	-7.59887
7	-0.0446594	-8.41926
7	-0.317307	-8.21867
7	-2.70644	-8.05371
7	-0.872003	-7.18849
7	-0.245425	-7.18088
10	-0.330674	-8.31272
10	-0.262007	-7.92981
10	0.980922	-7.58781
10	-1.89064	-8.78548
10	-3.70362	-7.39837
10	-2.94034	-7.3897
10	-1.90989	-9.29679
10	-1.47089	-8.889
10	-0.389353	-8.92969
10	-2.85534	-8.75943
10	1.00698	-8.3684
10	-0.738419	-8.85773
13	-0.751547	-7.28041
13	-3.26463	-6.51924
13	-3.39486	-6.90457
13	-5.38653	-6.68214
13	-4.75014	-6.80477
13	-5.13961	-7.14755
13	-2.5181	-7.76663
13	-2.68846	-7.63028
13	-2.43395	-7.7717
13	-1.40826	-7.49312
13	-2.06379	-7.90221
13	-4.90009	-6.94818
17	-2.68572	-7.31216
17	-5.04293	-7.27009
17	-1.75317	-7.52583
17	-6.06471	-6.82155
17	-5.83531	-6.66829
17	-4.83079	-6.8989
17	-4.63919	-6.65506
17	-6.48443	-6.98777
17	-4.44226	-7.2718
17	-1.15816	-7.93612
17	-2.90984	-7.34032
17	-6.17058	-6.93577
21	-5.02981	-6.69229
21	-5.59636	-6.84945
21	-5.06502	-6.72454
21	-5.62596	-6.50634
21	-5.31448	-6.68842
21	-7.00718	-7.19065
21	-6.10388	-6.21527
21	-4.76959	-6.57996
21	-5.6597	-6.75375
21	-2.47278	-6.37153
21	-4.74487	-6.46828
21	-7.00692	-6.64302
24	-4.06761	-6.20483
24	-5.0429	-6.61783
24	-5.13812	-6.59825
24	-5.87573	-6.6772
24	-6.44656	-6.61402
24	-4.94666	-6.50881
24	-6.20053	-6.62058
24	-6.27606	-7.24724
24	-5.6213	-6.73463
24	-6.47974	-6.75409
24	-4.76538	-6.62407
24	-5.0992	-6.54139

## Sheet: Experiment 2
Apiary	Time	Colony ID	vg	akhr	posterior-mean-of-m,age	posterior-mean-of-s,parameter	Honey (dm2)	Pollen (dm2)	Capped brood (cell nb)	Open brood (cell nb)	Adult bee nb	Varroa %
Conventional	April	21	-3.96641	-7.51595	20.8238	0.700079	44.5662	14.8554	11080	13320	2310	0
Conventional	April	2	-2.95226	-7.00813	19.5677	0.809428	19.9584	11.6802	20520	17720	2450	0
Conventional	April	22	-2.0348	-8.00577	11.1425	0.680681	42.525	20.2986	14000	12600	2590	0
Conventional	April	6	-4.4099	-7.90669	21.1218	0.615392	50.8032	11.2266	11200	12400	2800	0
Conventional	April	4	-2.73367	-7.77908	16.5876	0.664624	61.5762	11.1132	12240	13000	2870	0
Conventional	April	23	-3.31085	-7.093	20.5666	0.75749	19.845	13.041	21200	15600	2870	0
Conventional	April	1	-2.99145	-7.17854	20.0124	0.769662	5.4432	16.3296	17800	19800	3290	0.533333
Conventional	April	5	-2.77103	-7.2197	18.8817	0.746725	47.4012	6.0102	16200	8200	3290	0.330189
Conventional	April	19	-1.6541	-7.5749	11.8136	0.777475	58.0608	10.4328	10200	10800	3360	0
Conventional	April	8	-3.66084	-7.31617	20.2756	0.768865	29.7108	31.6386	10000	12200	3500	0
Conventional	April	17	-4.40279	-7.65362	21.5095	0.694813	44.226	12.0204	12120	12200	3738	0
Conventional	April	18	-1.23303	-7.98285	7.32347	0.773234	36.855	19.845	9200	17200	3850	0
Conventional	April	3	-2.36036	-7.56849	15.5172	0.708128	28.1232	22.7934	15600	10200	3990	0
Conventional	April	25	-3.60014	-7.23225	20.4399	0.785675	57.267	5.67	11800	10600	3990	0
Conventional	April	24	-2.65003	-7.2641	18.3056	0.753869	28.8036	11.1132	18000	15600	4060	0
Conventional	April	28	-1.06867	-7.54987	9.14145	0.814803	43.7955	9.4815	11325	5889	3300	0
Conventional	April	20	-1.25842	-7.0744	11.5337	0.794799	50.0094	27.783	15200	15400	4550	0
Conventional	April	7	-2.40408	-7.27164	16.4925	0.759826	23.5872	27.783	19400	14000	4830	0
Conventional	April	32	-3.06582	-7.27565	18.9056	0.75289	40.635	6.321	12382	8909	3850	0.477816
Conventional	April	34	-4.48048	-7.7646	21.4069	0.654117	41.0865	11.739	10570	9513	3905	0
Conventional	April	13	-3.59309	-7.36462	20.427	0.701857	52.731	10.773	17400	10000	5180	0
Conventional	April	30	-2.82948	-7.81641	16.6514	0.636542	50.568	4.515	9664	3926	4125	0
Conventional	April	37	-2.61925	-7.55303	16.4114	0.710585	43.7955	11.2875	8758	9815	4125	0
Conventional	April	35	-3.89531	-7.59594	20.4245	0.678109	29.799	4.515	12533	7701	4290	0
Conventional	April	39	-2.9832	-7.30655	18.7818	0.750743	36.12	7.8561	6644	5587	4290	0
Conventional	April	33	-3.76385	-7.72382	21.1255	0.641518	28.896	10.3845	10268	7248	4455	0
Conventional	April	29	-2.04778	-7.48162	13.9979	0.759445	34.314	11.739	8758	5285	4510	0.813953
Conventional	April	31	-1.53087	-7.76852	9.47583	0.789125	25.7355	10.836	8909	9815	4730	0
Conventional	April	38	-1.10667	-7.46379	9.38353	0.802349	45.15	13.545	8305	453	5060	0
Conventional	April	10	-3.07529	-6.97055	20.1564	0.791223	16.443	9.072	19600	12600	6650	0
Conventional	April	15	-2.30629	-7.97505	13.1026	0.609711	36.288	14.742	14000	13400	7140	0
Conventional	April	26	-4.86748	-7.62874	22.0856	0.723898	41.538	7.6755	12684	6342	5610	0
Conventional	April	16	-2.65002	-6.80028	18.936	0.788375	31.752	13.041	23400	13200	7420	0
Conventional	April	40	-2.34094	-7.44081	15.8286	0.738678	29.799	17.6085	12533	6946	5940	0
Conventional	April	9	-3.96992	-7.51572	20.7959	0.696198	27.783	13.041	19000	11600	7770	0
Conventional	April	14	-2.93497	-7.7155	17.7946	0.656856	31.752	10.773	18600	14000	7840	0
Conventional	April	11	-2.66317	-6.88066	18.8634	0.782896	36.855	7.938	15200	13800	8120	0
Conventional	April	27	-2.05332	-7.57347	13.9879	0.738199	27.993	15.351	14949	11174	6600	0
Conventional	April	36	-2.57295	-7.34155	16.869	0.79637	25.7355	14.8995	9362	10721	6820	0
Conventional	April	12	-3.07327	-7.09944	20.4101	0.792711	36.288	18.711	16200	7200	9030	0
Conventional	June	18	-1.67693	-8.08753	9.12128	0.741507	12.3606	16.1028	17800	14800	3430	0
Conventional	June	10	-2.02774	-7.19541	14.9304	0.772718	2.4948	23.247	19720	14200	3500	0
Conventional	June	17	-1.31062	-7.77413	8.55725	0.800724	9.072	1.134	7200	7400	3710	0
Conventional	June	13	-1.74057	-7.47837	12.4067	0.779624	1.134	19.5048	15800	20800	4130	0
Conventional	June	32	-2.74556	-7.14262	19.6473	0.75427	15.8025	10.836	6191	4681	3245	0
Conventional	June	20	-1.39035	-7.53321	10.9132	0.786288	5.67	25.7418	20400	15400	4270	1.03896
Conventional	June	8	-2.46271	-7.29849	17.0833	0.766217	5.67	37.422	25200	21280	4340	0
Conventional	June	2	-1.34552	-7.80702	8.83689	0.820633	2.3814	13.3812	21240	16000	4550	0.382514
Conventional	June	34	-2.58495	-7.53855	16.4977	0.716047	5.418	13.545	13439	10117	3795	0
Conventional	June	5	-1.98618	-7.29407	14.3151	0.753158	8.9586	6.6906	11960	17920	4900	0
Conventional	June	11	-1.41203	-7.11991	11.8126	0.806261	40.1436	11.7936	7520	14800	5390	1.52505
Conventional	June	4	-3.32526	-7.5473	19.5771	0.699544	19.9584	25.2882	13840	18600	5460	0.320366
Conventional	June	38	-2.72537	-7.91131	15.6641	0.571171	12.642	9.933	10117	10268	4290	0.353535
Conventional	June	30	-1.34139	-7.83856	8.48755	0.820889	0.903	9.933	13439	7097	4455	0
Conventional	June	6	-2.22343	-7.82929	13.0805	0.713669	0.7938	19.0512	11680	19800	6440	0
Conventional	June	14	-2.01727	-7.70378	12.7351	0.738881	8.7318	17.6904	18000	15000	6440	0
Conventional	June	19	-1.15171	-7.82033	7.8608	0.809694	34.7004	11.907	3600	12800	6440	0.260708
Conventional	June	23	-1.04211	-7.17041	10.3134	0.798092	13.608	37.989	0	0	6580	0.368421
Conventional	June	31	-1.30588	-7.55935	10.1653	0.782899	4.515	3.1605	9060	9060	5170	0
Conventional	June	9	-2.55403	-7.55293	16.4652	0.734053	1.9278	19.7316	21200	17400	6720	0
Conventional	June	28	-1.28742	-7.73853	8.76902	0.802524	7.6755	9.03	12533	7701	5335	0
Conventional	June	29	-1.2535	-7.7112	8.65024	0.815309	12.642	15.8025	10117	7701	5335	0.352645
Conventional	June	12	-1.36158	-7.18353	11.64	0.801739	3.402	28.5768	19600	15800	7070	0
Conventional	June	15	-1.02155	-7.38464	9.36969	0.8115	6.804	15.876	12600	7800	7420	0
Conventional	June	1	-1.7232	-7.79092	10.6998	0.749346	0	4.7628	21480	26800	7630	0
Conventional	June	25	-2.63814	-7.63952	16.8834	0.679357	7.938	23.814	20200	17600	7630	0
Conventional	June	24	-1.85763	-7.8561	11.1918	0.735422	3.969	18.711	17600	10000	7770	0
Conventional	June	36	-2.27913	-7.92516	13.6678	0.61596	0	10.3845	16761	11929	6215	0
Conventional	June	26	-2.22616	-7.60049	15.0908	0.721183	6.7725	10.3845	17818	13439	6490	0
Conventional	June	27	-0.838859	-7.94481	5.86521	0.856101	7.6755	27.5415	12684	11627	6490	0.512821
Conventional	June	39	-0.733499	-8.03757	5.57981	0.855405	1.806	12.1905	2718	604	6490	0.307692
Conventional	June	37	-1.62144	-8.25754	7.58397	0.727524	1.806	11.2875	15251	9815	6655	0.321101
Conventional	June	35	-2.37494	-7.79533	14.5992	0.682408	3.1605	9.4815	14949	12986	7425	0
Conventional	June	3	-1.64995	-7.53369	11.6745	0.778638	5.103	15.4224	21880	17800	10010	0
Conventional	June	40	-1.40906	-7.79839	8.821	0.81341	2.709	19.4145	16308	12533	8085	0.875
Conventional	June	16	-1.35583	-7.48347	10.8864	0.79182	3.969	23.814	22400	23400	10710	0
Conventional	June	33	-1.71288	-7.57729	12.3234	0.76298	2.709	13.9965	19177	11627	8525	0.238501
Conventional	August	17	-1.00132	-7.61478	8.13688	0.816925	35.154	4.536	6800	2600	1680	0
Conventional	August	39	-1.26612	-7.80142	8.24066	0.796844	26.6385	1.806	1510	1812	1375	4.14815
Conventional	August	10	-1.75118	-7.87595	10.1579	0.762885	47.628	2.6082	4600	8800	1820	2.89655
Conventional	August	38	-1.92571	-7.77644	12.0927	0.748925	37.926	9.4815	6493	4983	1815	7
Conventional	August	29	-1.79498	-7.55225	12.6315	0.772509	44.0664	3.612	3322	4983	1925	4.91892
Conventional	August	25	-3.31672	-7.99135	18.2505	0.463533	64.071	12.474	7400	10200	2170	3.16129
Conventional	August	11	-3.36146	-7.64408	19.2174	0.641705	47.628	0	6400	9400	3150	9.15385
Conventional	August	24	-1.20819	-7.49382	9.65884	0.799564	51.8238	16.8966	6200	10800	3780	2.33333
Conventional	August	34	-1.38133	-7.98656	7.70116	0.795404	56.889	15.8025	7701	7399	3080	3.39394
Conventional	August	12	-1.75415	-7.79193	11.1231	0.758514	49.896	15.309	7400	12000	4410	8.06061
Conventional	August	27	-2.24404	-8.11459	11.9811	0.600242	32.9595	4.9665	5285	7399	3465	10.1818
Conventional	August	4	-1.48143	-8.07865	7.16017	0.795979	65.772	12.474	5600	11000	4480	4.66667
Conventional	August	13	-1.46687	-7.94591	8.46461	0.79793	79.38	12.474	4000	9800	4620	2.88235
Conventional	August	37	-1.1837	-7.83298	7.94387	0.810461	49.2135	9.3009	6493	10721	3685	9.85185
Conventional	August	30	-1.03325	-7.64057	8.24207	0.821295	47.859	13.3644	9664	8909	3795	6.04545
Conventional	August	31	-0.725278	-7.92524	5.69416	0.855822	37.4745	2.709	5043.4	8305	3850	3.02703
Conventional	August	35	-1.4137	-7.94362	8.11574	0.790094	43.344	10.3845	5587	6191	3850	1.58491
Conventional	August	2	-1.64491	-7.48027	12.0778	0.79499	84.2562	14.175	7600	10400	4970	9.13043
Conventional	August	14	-1.72034	-7.54205	12.1875	0.766851	87.318	15.4224	6800	12200	5180	4.2
Conventional	August	36	-1.5285	-8.06587	7.54258	0.775625	44.247	12.8226	10419	6795	4070	4.88372
Conventional	August	8	-0.924321	-7.59963	7.98966	0.823163	66.339	15.309	13600	8800	5320	7.93333
Conventional	August	15	-1.22474	-8.21241	6.09764	0.771029	43.092	2.835	5200	9800	5740	3.73333
Conventional	August	16	-0.909344	-7.3352	9.10652	0.813611	55.566	9.639	9600	12800	5950	2.47059
Conventional	August	18	-1.13921	-7.91948	7.50079	0.802927	62.37	10.206	4000	12400	6230	0.411765
Conventional	August	33	-1.65634	-7.46115	12.0768	0.792055	70.8855	8.5785	2567	10570	5335	2.1
Conventional	August	20	-0.609832	-7.99947	5.54695	0.857626	5.67	25.7418	20400	15400	7210	3.5
Conventional	August	9	-1.49399	-7.53759	11.1647	0.79322	104.328	29.3706	7800	9600	7280	1.32075
Conventional	August	26	0.0301982	-7.39725	5.86358	0.862635	94.3635	4.515	4832	7399	5775	1.33333
Conventional	August	40	-1.58259	-7.5709	11.403	0.80385	39.2805	21.672	8758	12080	5775	5.81132
Conventional	August	1	-1.65945	-7.42021	12.3607	0.788083	45.8136	25.9686	13800	15400	7420	5.54167
Conventional	August	3	-1.37089	-7.57067	10.5268	0.790275	116.235	17.577	7800	12800	10430	1.3125
Conventional	October	39	-0.702849	-7.5823	6.68771	0.835842	44.6985	7.6755	3775	6040	1100	5.71429
Conventional	October	17	-1.49575	-7.69727	10.1662	0.782949	81.081	17.577	1880	4200	1820	0.676329
Conventional	October	35	-0.904605	-7.43401	8.89901	0.815941	42.6216	8.7591	2869	3231.4	1815	5.50427
Conventional	October	10	1.92492	-8.84786	4.68284	0.853991	71.442	9.9792	2800	3040	3570	1.23894
Conventional	October	34	-0.418639	-8.38258	5.03374	0.852919	96.1695	3.7926	1510	1419.4	3300	0.248668
Conventional	October	1	-1.85268	-8.03005	9.93416	0.700392	72.576	17.2368	6600	6600	4340	2.14485
Conventional	October	8	-0.761359	-7.67721	6.60612	0.842046	86.184	23.4738	4640	6880	4410	13.9726
Conventional	October	24	1.46594	-8.17718	5.15225	0.858734	70.308	19.1646	6320	6000	4690	0
Conventional	October	36	-0.378578	-8.23143	5.17035	0.860378	66.3705	3.7926	1872.4	1812	3685	0.701169
Conventional	October	37	-0.383802	-7.87446	5.55608	0.859376	62.307	8.8494	1328.8	1812	3685	0.207715
Conventional	October	14	0.837746	-8.37513	4.97435	0.860302	127.008	4.7628	120	0	5110	1.7004
Conventional	October	4	2.1505	-8.71385	4.75206	0.853687	96.39	6.1236	80	200	5250	2.73913
Conventional	October	30	1.42953	-8.57754	4.82646	0.857409	88.0425	3.8829	4560.2	5556.8	4125	1.5873
Conventional	October	2	-0.34717	-7.31564	6.62908	0.840278	64.638	14.9688	2440	7800	5320	2.7451
Conventional	October	25	-1.48263	-7.80594	9.16916	0.798564	99.792	10.773	6000	3000	5670	0.643678
Conventional	October	9	1.78033	-8.65541	4.78138	0.853129	95.823	21.0924	7200	6600	6720	0.868217
Conventional	October	38	-0.447071	-7.02959	7.99255	0.829796	73.143	25.7355	0	0	5335	2.01149
Conventional	October	40	-0.102446	-7.93856	5.47384	0.860619	61.404	10.4748	3624	5436	5610	4.04624
Conventional	October	29	-0.554027	-8.37259	5.01939	0.857267	46.053	14.448	4983	4228	5775	6.89038
Conventional	October	18	-0.0857975	-7.89176	5.43488	0.860406	95.256	20.979	5200	4200	7770	1.4553
Conventional	October	13	1.4969	-8.95072	4.65274	0.849942	96.39	17.577	3400	2400	7910	0.209268
Conventional	October	15	1.20354	-9.15144	4.52694	0.84646	95.823	18.711	5200	2800	7910	1.52174
Conventional	October	33	-0.457808	-8.10199	5.38943	0.860257	65.4675	15.351	6946	4530	6600	3.5443
Conventional	October	31	-0.0780126	-8.33606	5.08262	0.858221	77.2065	5.418	5587	4077	6655	1.39303
Conventional	October	11	0.555968	-8.40377	5.04162	0.859063	123.379	9.639	7880	9000	8750	2.93023
Conventional	October	16	2.39389	-8.59617	4.81193	0.859143	90.153	13.608	4000	2000	9100	0.289256
Conventional	October	12	-0.494879	-7.64722	6.05471	0.855979	55.566	37.989	15200	8400	9800	0.887949
Conventional	October	3	-0.00433967	-7.63324	5.44918	0.865826	133.812	13.608	4200	1400	10360	5.5
Conventional	October	27	0.0370533	-8.62012	4.67815	0.839295	52.374	18.5115	4530	3473	8250	7.95132
Conventional	October	26	0.408966	-8.72112	4.61189	0.847282	88.494	13.545	3624	2114	8965	0.576132
Conventional	October	20	-0.544084	-7.84369	5.61359	0.861222	86.751	35.721	12600	6400	13580	1.86667
Organic	April	25	-1.04496	-8.08321	6.48774	0.837203	53.4114	18.3708	26800	17800	2940	0.519481
Organic	April	34	-1.82629	-7.5144	12.9934	0.783067	51.597	12.0204	27400	15800	3710	0.55409
Organic	April	14	-1.60022	-8.01059	8.35476	0.750256	60.669	25.0614	23600	18800	3850	0
Organic	April	30	-2.31255	-7.05611	16.8985	0.776856	50.2362	25.2882	13200	16000	3920	0.196906
Organic	April	24	-3.11086	-7.16632	20.2172	0.77396	72.8028	17.8038	21200	17600	3990	0.334528
Organic	April	26	-1.1723	-8.11926	6.85814	0.789695	22.68	28.8036	31320	18560	4270	0.196629
Organic	April	10	-2.71641	-7.58156	16.621	0.683415	21.4326	15.6492	21000	24000	4340	5.17857
Organic	April	17	-1.8666	-7.1744	14.0087	0.773782	64.638	13.608	22000	16800	4410	0
Organic	April	16	-1.3851	-6.27848	13.9128	0.804808	45.0198	6.1236	31000	19800	5180	2.37288
Organic	April	37	-0.803211	-6.5625	10.7335	0.806429	61.803	26.082	17000	11200	5180	0
Organic	April	3	-2.18117	-7.59169	14.6208	0.731361	59.8752	33.5664	14000	14600	5320	5.39291
Organic	April	1	-2.67857	-7.72649	17.0565	0.656229	52.164	19.6182	18200	18000	5670	1.9943
Organic	April	9	-1.48754	-7.17183	12.0659	0.808852	85.05	11.907	10800	9200	5670	0
Organic	April	33	-2.24898	-7.81596	13.9935	0.714664	41.0508	26.649	28200	19600	5670	6.32258
Organic	April	29	-2.39996	-7.74397	15.0121	0.671918	34.587	18.144	23000	10400	6020	4.46078
Organic	April	31	-2.35566	-7.46717	15.9136	0.727708	37.6488	21.2058	31400	18000	6020	1.64223
Organic	April	11	-2.13372	-7.64214	14.3626	0.738699	38.1024	14.2884	33000	18000	6090	8.78788
Organic	April	32	-0.971269	-8.25971	5.87528	0.828737	26.649	35.6076	28000	19800	6300	0
Organic	April	5	-2.91053	-7.49502	18.0257	0.721597	75.978	10.773	11200	13800	6650	0
Organic	April	8	-3.01044	-7.63039	18.2402	0.66457	72.009	17.577	15000	15800	6650	0.181818
Organic	April	21	-1.364	-7.48285	10.9464	0.789112	60.669	19.845	15400	14200	6790	0.581717
Organic	April	15	-2.54785	-7.19778	16.9948	0.780602	43.4322	22.9068	17400	23800	7000	0
Organic	April	18	-0.955726	-7.68145	7.52216	0.821798	52.731	19.278	29400	15800	7210	0
Organic	April	19	-2.39872	-7.73016	14.8961	0.682185	66.906	9.072	22400	15000	7350	0.328253
Organic	April	27	-2.94441	-7.55013	18.2742	0.683412	59.535	18.144	6200	4800	7490	0
Organic	April	7	-2.91334	-7.7406	17.3081	0.634113	52.164	9.639	17400	12200	7630	0
Organic	April	13	-1.81468	-7.09112	13.6556	0.784904	40.257	30.618	27000	16800	7700	0.624071
Organic	April	39	-2.51534	-7.51536	17.064	0.73401	51.597	12.474	31000	14200	8190	0.627803
Organic	April	2	-1.88989	-6.64338	16.193	0.783421	32.0922	8.0514	37400	17400	8330	0.488941
Organic	April	28	-2.06028	-7.78345	12.9853	0.718464	57.834	21.546	24600	12000	8400	1.88172
Organic	April	12	-2.26103	-7.74681	14.4462	0.713104	52.731	20.979	28600	12600	8540	1.48305
Organic	April	38	-0.603459	-7.63423	6.39404	0.844767	65.772	37.989	8000	10200	8750	1.87919
Organic	April	40	-1.3947	-7.75696	9.06581	0.79426	55.566	15.876	19400	14800	9030	1.0219
Organic	April	6	-2.94487	-7.27404	19.2815	0.773759	66.339	13.041	28000	10600	9800	0
Organic	April	36	0.90252	-8.56298	4.80229	0.857022	34.587	27.783	23600	17600	9940	5.44276
Organic	April	23	-1.64732	-8.1151	7.84677	0.752913	51.597	24.381	19800	18400	10290	4.375
Organic	April	20	-1.68439	-7.48426	12.4029	0.789405	54.999	28.917	21400	16600	10640	0.421053
Organic	April	22	-1.79359	-7.11223	13.4392	0.790774	65.205	10.773	26000	15600	11130	2.04678
Organic	April	35	-1.37863	-7.68165	9.67843	0.793507	66.339	30.618	12400	13400	12390	4.06143
Organic	April	4	-1.67145	-7.68049	11.2988	0.758418	40.824	18.144	30200	15800	13860	4.31718
Organic	June	33	-0.753061	-7.91939	5.67487	0.861574	20.979	17.577	8600	17000	5950	23.3333
Organic	June	16	-4.9214	-6.94853	22.8509	0.820041	1.0206	7.1442	16720	29200	6048	8.42105
Organic	June	14	-2.01805	-8.33515	9.59816	0.583409	4.8762	20.6388	23400	21800	6860	2.99465
Organic	June	22	-3.01459	-7.55798	19.0513	0.674121	0	6.237	18880	23200	7000	15.0134
Organic	June	32	-1.24913	-7.02213	11.6348	0.79674	41.958	6.804	4200	5800	7140	1.36364
Organic	June	12	-3.45319	-7.06977	20.8357	0.794124	31.185	20.979	11800	16200	7420	7.45098
Organic	June	38	-0.420595	-8.00198	5.43355	0.860729	16.8966	6.804	15560	21800	7420	15.2621
Organic	June	9	-0.854648	-7.32295	9.06869	0.813379	112.266	7.371	6200	8400	7490	1.11554
Organic	June	23	-1.93997	-8.43824	7.7784	0.581375	14.2884	16.3296	10080	21400	7518	10.5229
Organic	June	21	0.504993	-8.46894	4.83683	0.858176	68.607	13.041	7800	15200	7630	6.49007
Organic	June	30	0.144602	-7.91422	5.44695	0.864338	24.381	9.8658	15280	15080	7728	0.886076
Organic	June	18	-3.8428	-6.76491	21.68	0.799142	36.1746	8.3916	17400	26000	7910	1.65877
Organic	June	34	-1.61696	-7.76894	9.93411	0.775666	0	5.67	19400	20400	7910	9.19708
Organic	June	7	-4.75863	-7.39107	22.5397	0.777966	1.701	6.237	14000	14600	7350	0.436137
Organic	June	29	-3.3568	-7.15754	20.3526	0.776946	12.5874	11.2266	8480	25600	7980	32.1311
Organic	June	25	-3.18899	-7.76571	18.4401	0.618689	10.9998	22.9068	21800	21000	8190	6.73077
Organic	June	19	-3.65157	-7.05898	21.0495	0.772915	22.68	8.505	14000	19200	8260	1.87668
Organic	June	24	-3.80549	-7.00026	21.2553	0.788884	19.278	6.9174	21800	28400	8260	3.08824
Organic	June	8	-2.97124	-7.55234	18.2664	0.683694	31.752	15.7626	17000	16200	8400	1.64706
Organic	June	40	-3.80097	-6.75323	21.6076	0.806687	0.2268	2.4948	17800	23000	8400	9.61039
Organic	June	10	-4.2916	-6.61803	22.2861	0.827058	29.484	3.969	11600	21000	8960	20.1268
Organic	June	13	-4.04356	-7.43159	21.8009	0.723797	21.546	9.072	10600	24400	9100	1.69492
Organic	June	15	-3.30419	-7.21426	20.0882	0.799367	34.02	8.7318	11600	5400	9240	2.11321
Organic	June	35	-3.23986	-8.2047	16.6665	0.353514	18.711	18.144	14200	17800	9590	19.366
Organic	June	11	-0.555186	-7.74942	5.95641	0.861163	54.432	14.175	12000	17600	9660	18.1863
Organic	June	17	-1.70611	-7.6014	11.837	0.762648	22.3398	12.474	15000	24400	9660	3.25041
Organic	June	37	-1.11248	-7.7105	8.04314	0.810517	54.432	17.577	18000	14000	9730	1.51188
Organic	June	5	-2.06794	-7.42001	14.1863	0.757581	44.793	6.804	9800	18200	9800	1.46214
Organic	June	6	-1.22827	-7.47317	9.95061	0.79372	109.431	11.34	6600	11800	10010	3.79958
Organic	June	28	0.878852	-8.15892	5.14616	0.862855	46.494	10.773	9600	17000	10360	0.723514
Organic	June	20	-3.19504	-7.44795	19.3696	0.697931	27.216	9.639	15000	24400	11270	11.1568
Organic	June	4	-1.25569	-7.29831	11.0566	0.795808	13.041	6.237	12000	20200	11620	6.26866
Organic	June	3	-4.28727	-7.03863	22.0934	0.821282	36.855	11.907	18600	19000	12110	3.85675
Organic	June	31	-0.599787	-7.79781	5.81147	0.869133	35.154	13.608	11600	15800	13230	9.25287
Organic	June	39	-5.90268	-7.32392	22.4702	0.768771	3.6288	3.2886	18160	28800	13370	2.16216
Organic	June	2	-3.85889	-7.20531	21.1232	0.743961	20.412	15.876	16400	20400	16660	2.77533
Organic	August	32	-1.60238	-7.67247	10.9125	0.780336	95.256	4.536	1600	2800	1610	6.66667
Organic	August	29	-3.0742	-7.32377	18.7527	0.763229	17.577	0.567	6200	4000	2380	11.0891
Organic	August	20	-3.12037	-7.03187	19.9218	0.795953	134.379	13.7214	5400	4200	3220	14.6117
Organic	August	40	-4.01602	-7.06262	21.7517	0.804065	28.35	1.134	4800	6600	3360	9.11877
Organic	August	9	-1.96601	-7.36212	14.0344	0.756458	168.399	6.9174	3400	2400	3682	4.75309
Organic	August	31	-3.58198	-7.29101	20.727	0.745887	76.545	3.969	5800	7400	3780	7.07071
Organic	August	12	-2.47299	-6.90454	17.9393	0.780925	160.461	23.247	0	0	3920	14.5906
Organic	August	25	-2.09193	-7.65307	13.7455	0.715925	100.359	6.804	4600	5400	4060	6.08696
Organic	August	10	-4.27341	-7.54424	21.317	0.732679	24.948	4.1958	5600	10200	4130	9.94318
Organic	August	37	-4.38639	-6.95761	22.5302	0.82934	137.214	5.103	4200	8400	4970	9.58559
Organic	August	14	-1.76431	-6.96753	13.6726	0.785196	128.142	13.041	0	3200	4340	11.4366
Organic	August	4	-3.21227	-6.71355	20.938	0.827992	73.143	3.402	4600	4800	4480	16.6667
Organic	August	21	-2.30137	-7.00298	17.0721	0.769688	125.307	15.4224	7200	8000	4480	7.25225
Organic	August	8	-2.18479	-7.16925	16.0352	0.759381	186.089	7.5978	4320	5400	4970	4.65927
Organic	August	11	-3.51676	-7.05151	20.973	0.804034	72.009	9.8658	6600	8600	4970	5.18519
Organic	August	38	-1.88251	-6.91382	14.5369	0.799985	120.204	3.969	9200	8600	10430	6.04061
Organic	August	30	-2.92275	-7.234	19.4827	0.771729	112.833	3.402	7400	5200	5040	12.1429
Organic	August	23	-3.42158	-7.45867	20.464	0.692849	82.215	5.67	5400	4600	5390	3.89873
Organic	August	19	-3.71937	-7.18093	21.9265	0.766053	111.699	7.938	6000	7800	5460	5.81028
Organic	August	24	-3.381	-7.26012	20.0192	0.76872	113.4	5.103	5200	12000	5460	15.8621
Organic	August	35	-3.4926	-7.50952	19.9106	0.688252	124.173	5.5566	7200	5600	5670	6.1708
Organic	August	5	-2.40483	-7.12423	16.7561	0.761987	112.833	3.969	6600	7000	5740	8.61048
Organic	August	2	-4.324	-7.26982	21.7517	0.754601	96.957	12.474	7400	12000	6020	20.428
Organic	August	7	-3.37581	-7.39263	19.9322	0.725012	91.287	8.505	6400	11600	5880	6.25882
Organic	August	13	-3.00064	-7.21805	18.9286	0.753028	95.256	14.5152	7440	10600	6230	5.8967
Organic	August	18	-1.80093	-7.42614	12.8535	0.784101	120.204	17.01	5600	7800	6790	8.88889
Organic	August	28	-3.38364	-7.27782	20.0353	0.756802	134.946	4.536	7600	8200	6930	8.46154
Organic	August	6	-3.01349	-7.41151	18.0188	0.726117	124.173	20.5254	6400	6800	7420	8.77888
Organic	August	17	-2.6941	-7.1779	19.1593	0.760562	84.483	7.938	7200	11800	7700	9.1358
Organic	August	22	-1.79172	-7.12651	13.422	0.786003	134.946	3.402	7000	5600	7910	3.24324
Organic	August	3	-2.791	-7.71302	17.9869	0.644168	114.534	3.969	9600	9400	8050	3.96975
Organic	August	16	-3.91883	-6.8572	21.6279	0.783939	63.504	7.371	11800	12800	8960	18.9189
Organic	August	39	-4.05372	-7.01271	21.8007	0.806917	120.204	3.969	9200	8600	10430	9.57265
Organic	October	20	-2.06638	-7.06171	15.8644	0.766055	63.504	12.1338	2280	4280	980	2.9682
Organic	October	9	-1.84554	-7.40382	13.1702	0.779479	62.937	6.1236	1920	3200	1050	1.79949
Organic	October	17	-1.16728	-7.51444	9.33657	0.798772	65.205	12.2472	2840	6400	1204	2.72981
Organic	October	18	-1.21629	-7.88829	7.96444	0.804575	62.37	15.309	200	8200	1260	3.87234
Organic	October	6	-1.8103	-7.61329	11.7158	0.759257	64.638	15.7626	1280	4000	1330	0.919037
Organic	October	2	-1.86093	-7.47102	12.9577	0.786909	54.999	26.082	280	8800	1442	0
Organic	October	8	-2.61002	-7.63521	16.2804	0.658648	55.566	16.8966	5520	5200	1470	1.69082
Organic	October	32	-0.42807	-7.97627	5.38572	0.861835	14.8995	4.9665	1812	2416	1265	0.47138
Organic	October	4	-2.58133	-7.1141	18.0263	0.750708	19.845	6.1236	4080	7000	1680	0
Organic	October	37	-2.93985	-7.62401	17.2046	0.714136	43.344	4.2441	2778.4	3322	1540	0
Organic	October	19	-0.809519	-7.7021	6.64805	0.841815	65.772	8.6184	4800	7800	2100	1.1359
Organic	October	5	-2.30513	-7.8253	13.7125	0.652933	78.246	8.7318	4520	7080	2170	2.21719
Organic	October	38	-1.23183	-7.187	11.1701	0.795609	63.21	3.8829	4137.4	4711.2	1760	0
Organic	October	10	-2.88253	-7.74641	17.6677	0.620222	23.814	1.701	4800	2200	2450	0.614035
Organic	October	7	-3.09857	-7.27826	19.6789	0.747916	53.298	6.3504	5600	7200	2590	0.522388
Organic	October	23	-3.22788	-7.2963	20.2725	0.713674	26.082	11.907	4480	12800	2730	1.16343
Organic	October	21	-0.374329	-7.91163	5.37859	0.863446	48.762	10.773	3640	8400	2800	1.22449
Organic	October	29	-1.8801	-7.7828	11.6337	0.745505	20.3175	11.2875	1328.8	4379	2310	0
Organic	October	30	-2.36534	-7.28143	16.7059	0.772174	23.0265	4.9665	6493	4228	2585	3.42391
Organic	October	3	-2.02844	-7.70129	13.1279	0.743303	68.04	21.4326	4400	4400	3500	3.56234
Organic	October	13	-4.07926	-6.99224	22.1001	0.79958	37.422	29.484	8480	7000	3500	3.38462
Organic	October	22	-0.0420567	-7.09401	6.6105	0.837206	77.679	7.5978	4920	6240	4060	2.72566
Organic	October	24	-2.53755	-7.67498	15.7853	0.687147	33.453	9.639	6000	5800	4270	2.14286
Organic	October	31	-1.85506	-7.39286	13.2329	0.775171	39.2805	9.933	5647.4	5285	3410	0.303688
Organic	October	11	-1.35258	-7.35997	11.1516	0.791333	37.989	13.041	7800	5000	4410	0.566802
Organic	October	35	-1.62656	-7.58372	11.5746	0.781459	44.6985	7.224	6402.4	8003	4290	1.2362
Organic	October	40	-2.38586	-6.93037	17.4711	0.762384	45.15	10.836	4348.8	5647.4	4675	1.01449
Organic	October	28	-1.55434	-7.57588	11.2512	0.79695	46.956	7.6755	6342	4228	4895	2.98667
Organic	October	39	-1.34069	-7.10498	11.8004	0.804025	35.217	12.1905	7248	5889	4950	3.19797
Organic	October	16	-2.6584	-7.87102	16.0558	0.593989	41.958	21.546	12800	11400	6440	0.28866
Organic	October	25	-1.37585	-8.16413	7.26087	0.771097	99.792	10.773	6000	3000	5670	1.38067
Organic	October	14	-1.02315	-7.76128	7.42229	0.810776	55.566	17.577	7200	5800	8260	3.15113
